# Supplementary material for: Notes on the genus Indocnemis Laidlaw, 1917 in Vietnam with description of Indocnemismarijanmatoki sp. n. (Odonata, Zygoptera, Platycnemididae)
Source: Zookeys. 2018 Dec 19;(809):15–29. doi: 10.3897/zookeys.809.29058 (PMC6306477; doi:10.3897/zookeys.809.29058)
Supplement: XML Treatment for Indocnemis orang (Förster in Laidlaw, 1907) forma orang [file zookeys.809.29058-treatment1.xml]

<!DOCTYPE tp:taxon-treatment
  PUBLIC "-//TaxonX//DTD Taxonomic Treatment Publishing DTD v0 20100105//EN" "tax-treatment-NSO.dtd">
<tp:taxon-treatment xmlns:tp="http://www.plazi.org/taxpub"><tp:treatment-meta><kwd-group><label>Taxon classification</label><kwd><named-content xmlns:xlink="http://www.w3.org/1999/xlink" content-type="kingdom">Animalia</named-content></kwd><kwd><named-content xmlns:xlink="http://www.w3.org/1999/xlink" content-type="order">Odonata</named-content></kwd><kwd><named-content xmlns:xlink="http://www.w3.org/1999/xlink" content-type="family">Platycnemididae</named-content></kwd></kwd-group><mixed-citation publication-type="journal"><person-group><name><surname>Phan</surname><given-names>Quoc Toan</given-names></name></person-group><article-title>Notes on the genus <italic><tp:taxon-name><tp:taxon-name-part taxon-name-part-type="genus" reg="Indocnemis">Indocnemis</tp:taxon-name-part></tp:taxon-name></italic> Laidlaw, 1917 in <tp:taxon-name><tp:taxon-name-part taxon-name-part-type="genus" reg="Vietnam">Vietnam</tp:taxon-name-part></tp:taxon-name> with description of <italic><tp:taxon-name><tp:taxon-name-part taxon-name-part-type="genus" reg="Indocnemis">Indocnemis</tp:taxon-name-part><tp:taxon-name-part taxon-name-part-type="species" reg="marijanmatoki">marijanmatoki</tp:taxon-name-part></tp:taxon-name></italic> sp. n. (<tp:taxon-name><tp:taxon-name-part taxon-name-part-type="order">Odonata</tp:taxon-name-part></tp:taxon-name>, <tp:taxon-name><tp:taxon-name-part taxon-name-part-type="suborder">Zygoptera</tp:taxon-name-part></tp:taxon-name>, <tp:taxon-name><tp:taxon-name-part taxon-name-part-type="family">Platycnemididae</tp:taxon-name-part></tp:taxon-name>)</article-title><source>Zookeys</source><day>19</day><month>12</month><year>2018</year><volume>2018</volume><issue>809</issue><fpage>15</fpage><lpage>29</lpage><pub-id pub-id-type="doi">10.3897/zookeys.809.29058</pub-id></mixed-citation></tp:treatment-meta><tp:nomenclature><tp:taxon-name>
            <tp:taxon-name-part taxon-name-part-type="genus" reg="Indocnemis">Indocnemis</tp:taxon-name-part>
            <tp:taxon-name-part taxon-name-part-type="species" reg="orang">orang</tp:taxon-name-part>
            <tp:taxon-name-part taxon-name-part-type="basionym-authority">(Förster in Laidlaw, 1907)</tp:taxon-name-part>
            <tp:taxon-name-part taxon-name-part-type="infraspecific-rank">forma</tp:taxon-name-part>
            <tp:taxon-name-part taxon-name-part-type="form" reg="orang">orang</tp:taxon-name-part>
          </tp:taxon-name><xref ref-type="fig" rid="F1">Figures 1–4</xref><xref ref-type="fig" rid="F2">, 8</xref><xref ref-type="fig" rid="F4">, 17–20</xref><xref ref-type="fig" rid="F5">, 23</xref><xref ref-type="fig" rid="F5">, 24</xref><xref ref-type="fig" rid="F6">, 29</xref><xref ref-type="fig" rid="F6">, 30</xref><xref ref-type="fig" rid="F7">, 32</xref></tp:nomenclature><tp:treatment-sec sec-type="Examined specimens" id="SECID0E2RAE"><title>Examined specimens.</title><p>1 mature male, Pia Oac National Park, Cao Bang Prov., 16 May 2015; 1 mature female, Xuan Son National Park, Phu Tho Prov., 15 September 2015; 1 mature female, Vu Quang National Park, Ha Tinh Prov., 07 April 2015; 6 mature males, 5 mature females, Bach Ma National Park, Thua Thien Hue Prov., 27 June 2017; 1 mature male, 1 mature female, Sao La Nature Reserve, A Luoi District, Thua Thien Hue Prov., 18 September 2015; 1 mature male, 3 mature females, Deo Lo Xo, Phuoc Son District, Quang Nam Province, 05 August 2017; 3 mature males, 1 mature female, Nam Giang District, Quang Nam Prov., 25 May 2017; 1 mature male, 1 mature female, Bhalee, Tay Giang District, Quang Nam Prov., 18 September 2015; 1 mature male, 2 mature females, Ba Na Nature Reserve, Da Nang city, 25 May 2015; 1 mature male, Kon Chu Rang Nature Reserve, Gia Lai Prov., 11 March 2017; 1 mature male, Dak Roong, K’Bang District, Gia Lai Prov., 24 May 2018; 1 mature female, Chu Mom Ray National Park, Kon Tum Prov., 22 May 2017; 3 mature males, 1 mature female, Chu Yang Sin National Park, Dak Lak Prov., 19 May 2018; 1 mature male, Mang Canh, Kon Plong District, Kon Tum Prov., 22 September 2015; 1 mature male, 1 immature male, Maria pass, Bao Loc District, Lam Dong Prov., 16 March 2016; same location, 1 immature male, 3 mature female, 22 April 2016; 1 mature male, same location, 11 May 2017; 3 mature males, 1 immature male, 1 immature female, km19, Hon Ba Nature Reserve, Khanh Hoa Prov., 16 April 2017; 1 mature female, same location, 08 May 2015. All materials were collected by the author. 2 mature females, Kon Ka Kinh National Park, Gia Lai Prov., 6 April 2018, To Van Quang leg.</p></tp:treatment-sec><tp:treatment-sec sec-type="remarks" id="SECID0EASAE"><title>Remarks.</title><p>All examined immature males of <tp:taxon-name><tp:taxon-name-part taxon-name-part-type="genus" reg="Indocnemis">Indocnemis</tp:taxon-name-part><tp:taxon-name-part taxon-name-part-type="species" reg="orang">orang</tp:taxon-name-part><tp:taxon-name-part taxon-name-part-type="infraspecific-rank">forma</tp:taxon-name-part><tp:taxon-name-part taxon-name-part-type="form" reg="orang">orang</tp:taxon-name-part></tp:taxon-name> differ from the mature specimens by the following characters: middle lobe of prothorax is mostly yellowish (Fig. <xref ref-type="fig" rid="F1">1</xref>) but this mark reduced to a very small dot on either side or absent in mature males (Fig. <xref ref-type="fig" rid="F5">23</xref>); large dorsal shield on synthorax yellow, not purple as in mature males (Fig. <xref ref-type="fig" rid="F1">1</xref>); metepimeron entirely yellowish (Fig. <xref ref-type="fig" rid="F1">1</xref>) but largely black in mature males (Fig. <xref ref-type="fig" rid="F5">23</xref>); dorsal S9–10 and whole appendages pale yellowish, whereas cerci are black with blue marks dorsally in mature males (Fig. <xref ref-type="fig" rid="F5">24</xref>). The immature females are very similar to mature ones except that dorsal head stripes and yellow spots in either side of middle lobe of prothorax broader and antehumeral stripe is yellow, not blue as in mature females (Figs <xref ref-type="fig" rid="F1">2</xref>, <xref ref-type="fig" rid="F1">3</xref>).</p><fig id="F1" position="float" orientation="portrait"><label>Figures 1–6.</label><caption><p><italic><tp:taxon-name><tp:taxon-name-part taxon-name-part-type="genus" reg="Indocnemis">Indocnemis</tp:taxon-name-part><tp:taxon-name-part taxon-name-part-type="species" reg="orang">orang</tp:taxon-name-part></tp:taxon-name></italic>, <bold>1–4</bold> forma <tp:taxon-name><tp:taxon-name-part taxon-name-part-type="genus" reg="Indocnemis"/><tp:taxon-name-part taxon-name-part-type="species" reg="orang"/><tp:taxon-name-part taxon-name-part-type="form" reg="orang">orang</tp:taxon-name-part></tp:taxon-name> &amp; <bold>5, 6</bold> forma <tp:taxon-name><tp:taxon-name-part taxon-name-part-type="genus" reg="Indocnemis"/><tp:taxon-name-part taxon-name-part-type="species" reg="orang"/><tp:taxon-name-part taxon-name-part-type="form" reg="kempi">kempi</tp:taxon-name-part></tp:taxon-name>. <bold>1</bold> immature male, Hon Ba <bold>2</bold> immature female, Hon Ba <bold>3, 4</bold> head, thorax and abdominal tip of mature female, Phuoc Son <bold>5, 6</bold> head, thorax and abdominal tip of mature female, Cuc Phuong.</p></caption><graphic xmlns:xlink="http://www.w3.org/1999/xlink" xlink:href="zookeys-809-015-g001.jpg" position="float" orientation="portrait" xlink:type="simple" id="oo_251050.jpg"/></fig><!--PageBreak--></tp:treatment-sec><tp:treatment-sec><!--Section generated to contain objects referenced in tp:taxon-treatment.--><fig id="F2" position="float" orientation="portrait"><label>Figures 7–10.</label><caption><p><italic><tp:taxon-name><tp:taxon-name-part taxon-name-part-type="genus" reg="Indocnemis">Indocnemis</tp:taxon-name-part></tp:taxon-name></italic> spp. <bold>7</bold><italic><tp:taxon-name><tp:taxon-name-part taxon-name-part-type="genus" reg="Indocnemis">I.</tp:taxon-name-part><tp:taxon-name-part taxon-name-part-type="species" reg="marijanmatoki">marijanmatoki</tp:taxon-name-part></tp:taxon-name></italic> sp. n., ♂ from Kon Ka Kinh National Park, photographed by Mr To Van Quang <bold>8</bold><italic><tp:taxon-name><tp:taxon-name-part taxon-name-part-type="genus" reg="Indocnemis">I.</tp:taxon-name-part><tp:taxon-name-part taxon-name-part-type="species" reg="orang">orang</tp:taxon-name-part></tp:taxon-name></italic> ♂ in nature, Nam Giang, Quang Nam <bold>9, 10</bold> Habitus and appendages of <italic><tp:taxon-name><tp:taxon-name-part taxon-name-part-type="genus" reg="Indocnemis">I.</tp:taxon-name-part><tp:taxon-name-part taxon-name-part-type="species" reg="orang">orang</tp:taxon-name-part></tp:taxon-name></italic> ♂, Cuc Phuong National Park, photographed by the author.</p></caption><graphic xmlns:xlink="http://www.w3.org/1999/xlink" xlink:href="zookeys-809-015-g002.jpg" position="float" orientation="portrait" xlink:type="simple" id="oo_251051.jpg"/></fig><fig id="F4" position="float" orientation="portrait"><label>Figures 13–20.</label><caption><p><italic><tp:taxon-name><tp:taxon-name-part taxon-name-part-type="genus" reg="Indocnemis">Indocnemis</tp:taxon-name-part></tp:taxon-name></italic> spp. ♂. <bold>13–16</bold><italic><tp:taxon-name><tp:taxon-name-part taxon-name-part-type="genus" reg="Indocnemis">I.</tp:taxon-name-part><tp:taxon-name-part taxon-name-part-type="species" reg="marijanmatoki">marijanmatoki</tp:taxon-name-part></tp:taxon-name></italic> sp. n., holotype ♂ and <bold>17–20</bold><italic><tp:taxon-name><tp:taxon-name-part taxon-name-part-type="genus" reg="Indocnemis">I.</tp:taxon-name-part><tp:taxon-name-part taxon-name-part-type="species" reg="orang">orang</tp:taxon-name-part></tp:taxon-name></italic> (km19, Hon Ba Nature Reserve) <bold>13, 17</bold> appendages, dorsal view <bold>14, 18</bold> right cerci, oblique-dorsal view <bold>15, 19</bold> appendages, lateral view <bold>16, 20</bold> genital ligula, dorsal view.</p></caption><graphic xmlns:xlink="http://www.w3.org/1999/xlink" xlink:href="zookeys-809-015-g004.jpg" position="float" orientation="portrait" xlink:type="simple" id="oo_251053.jpg"/></fig><fig id="F5" position="float" orientation="portrait"><label>Figures 21–24.</label><caption><p><italic><tp:taxon-name><tp:taxon-name-part taxon-name-part-type="genus" reg="Indocnemis">Indocnemis</tp:taxon-name-part></tp:taxon-name></italic> spp. ♂. <bold>21, 22</bold><italic><tp:taxon-name><tp:taxon-name-part taxon-name-part-type="genus" reg="Indocnemis">I.</tp:taxon-name-part><tp:taxon-name-part taxon-name-part-type="species" reg="marijanmatoki">marijanmatoki</tp:taxon-name-part></tp:taxon-name></italic> sp. n., holotype ♂ <bold>23, 24</bold><italic><tp:taxon-name><tp:taxon-name-part taxon-name-part-type="genus" reg="Indocnemis">I.</tp:taxon-name-part><tp:taxon-name-part taxon-name-part-type="species" reg="orang">orang</tp:taxon-name-part></tp:taxon-name></italic> (km19, Hon Ba Nature Reserve). <bold>21, 23</bold> Head &amp; thorax <bold>22, 24</bold> tip of abdomen.</p></caption><graphic xmlns:xlink="http://www.w3.org/1999/xlink" xlink:href="zookeys-809-015-g005.jpg" position="float" orientation="portrait" xlink:type="simple" id="oo_251054.jpg"/></fig><fig id="F6" position="float" orientation="portrait"><label>Figures 25–30.</label><caption><p><italic><tp:taxon-name><tp:taxon-name-part taxon-name-part-type="genus" reg="Indocnemis">Indocnemis</tp:taxon-name-part></tp:taxon-name></italic> spp. ♀. <bold>25–28</bold><italic><tp:taxon-name><tp:taxon-name-part taxon-name-part-type="genus" reg="Indocnemis">I.</tp:taxon-name-part><tp:taxon-name-part taxon-name-part-type="species" reg="marijanmatoki">marijanmatoki</tp:taxon-name-part></tp:taxon-name></italic> sp. n. and <bold>29, 30</bold><italic><tp:taxon-name><tp:taxon-name-part taxon-name-part-type="genus" reg="Indocnemis">I.</tp:taxon-name-part><tp:taxon-name-part taxon-name-part-type="species" reg="orang">orang</tp:taxon-name-part></tp:taxon-name></italic> (km19, Hon Ba Nature Reserve) <bold>25</bold> head, frontal view <bold>26, 28</bold> head, oblique-dorsal view <bold>27</bold> prothorax, dorsal view <bold>29, 30</bold> posterior lobe of prothorax, dorsal view.</p></caption><graphic xmlns:xlink="http://www.w3.org/1999/xlink" xlink:href="zookeys-809-015-g006.jpg" position="float" orientation="portrait" xlink:type="simple" id="oo_251055.jpg"/></fig><fig id="F7" position="float" orientation="portrait"><label>Figures 31–35.</label><caption><p><italic><tp:taxon-name><tp:taxon-name-part taxon-name-part-type="genus" reg="Indocnemis">Indocnemis</tp:taxon-name-part></tp:taxon-name></italic> spp. and <italic><tp:taxon-name><tp:taxon-name-part taxon-name-part-type="genus" reg="Coeliccia">Coeliccia</tp:taxon-name-part></tp:taxon-name></italic> spp., base of hind wing. The brownish cells indicated the number of cells between discoidal cell and the nervure descending from the subnode <bold>31</bold><italic><tp:taxon-name><tp:taxon-name-part taxon-name-part-type="genus" reg="Indocnemis">I.</tp:taxon-name-part><tp:taxon-name-part taxon-name-part-type="species" reg="marijanmatoki">marijanmatoki</tp:taxon-name-part></tp:taxon-name></italic> sp. n., holotype male <bold>32</bold><italic><tp:taxon-name><tp:taxon-name-part taxon-name-part-type="genus" reg="Indocnemis">I.</tp:taxon-name-part><tp:taxon-name-part taxon-name-part-type="species" reg="orang">orang</tp:taxon-name-part></tp:taxon-name></italic>, male (Km 19, Hon Ba Nature Reserve) <bold>33</bold><italic><tp:taxon-name><tp:taxon-name-part taxon-name-part-type="genus" reg="Coeliccia">C.</tp:taxon-name-part><tp:taxon-name-part taxon-name-part-type="species" reg="ambigua">ambigua</tp:taxon-name-part></tp:taxon-name></italic>, female (Ba Be National Park, Bac Kan Prov., 6.vii.2015, Hoang Vu Tru leg.) <bold>34</bold><italic><tp:taxon-name><tp:taxon-name-part taxon-name-part-type="genus" reg="Coeliccia">C.</tp:taxon-name-part><tp:taxon-name-part taxon-name-part-type="species" reg="mingxiensis">mingxiensis</tp:taxon-name-part></tp:taxon-name></italic>, male (Bach Ma National Park, Thua Thien Hue Prov., 27.vi.2017, Q.T. Phan leg.) <bold>35</bold><italic><tp:taxon-name><tp:taxon-name-part taxon-name-part-type="genus" reg="Coeliccia">C.</tp:taxon-name-part><tp:taxon-name-part taxon-name-part-type="species" reg="cyanomelas">cyanomelas</tp:taxon-name-part></tp:taxon-name></italic>, male (Bach Ma National Park, Thua Thien Hue Prov., 27.vi.2017, Q.T. Phan leg.).</p></caption><graphic xmlns:xlink="http://www.w3.org/1999/xlink" xlink:href="zookeys-809-015-g007.jpg" position="float" orientation="portrait" xlink:type="simple" id="oo_251056.jpg"/></fig></tp:treatment-sec></tp:taxon-treatment>
