# Supplementary material for: Notes on the genus Indocnemis Laidlaw, 1917 in Vietnam with description of Indocnemismarijanmatoki sp. n. (Odonata, Zygoptera, Platycnemididae)
Source: Zookeys. 2018 Dec 19;(809):15–29. doi: 10.3897/zookeys.809.29058 (PMC6306477; doi:10.3897/zookeys.809.29058)
Supplement: XML Treatment for Indocnemis orang (Förster in Laidlaw, 1907) forma kempi [file zookeys.809.29058-treatment2.xml]

<!DOCTYPE tp:taxon-treatment
  PUBLIC "-//TaxonX//DTD Taxonomic Treatment Publishing DTD v0 20100105//EN" "tax-treatment-NSO.dtd">
<tp:taxon-treatment xmlns:tp="http://www.plazi.org/taxpub"><tp:treatment-meta><kwd-group><label>Taxon classification</label><kwd><named-content xmlns:xlink="http://www.w3.org/1999/xlink" content-type="kingdom">Animalia</named-content></kwd><kwd><named-content xmlns:xlink="http://www.w3.org/1999/xlink" content-type="order">Odonata</named-content></kwd><kwd><named-content xmlns:xlink="http://www.w3.org/1999/xlink" content-type="family">Platycnemididae</named-content></kwd></kwd-group><mixed-citation publication-type="journal"><person-group><name><surname>Phan</surname><given-names>Quoc Toan</given-names></name></person-group><article-title>Notes on the genus <italic><tp:taxon-name><tp:taxon-name-part taxon-name-part-type="genus" reg="Indocnemis">Indocnemis</tp:taxon-name-part></tp:taxon-name></italic> Laidlaw, 1917 in <tp:taxon-name><tp:taxon-name-part taxon-name-part-type="genus" reg="Vietnam">Vietnam</tp:taxon-name-part></tp:taxon-name> with description of <italic><tp:taxon-name><tp:taxon-name-part taxon-name-part-type="genus" reg="Indocnemis">Indocnemis</tp:taxon-name-part><tp:taxon-name-part taxon-name-part-type="species" reg="marijanmatoki">marijanmatoki</tp:taxon-name-part></tp:taxon-name></italic> sp. n. (<tp:taxon-name><tp:taxon-name-part taxon-name-part-type="order">Odonata</tp:taxon-name-part></tp:taxon-name>, <tp:taxon-name><tp:taxon-name-part taxon-name-part-type="suborder">Zygoptera</tp:taxon-name-part></tp:taxon-name>, <tp:taxon-name><tp:taxon-name-part taxon-name-part-type="family">Platycnemididae</tp:taxon-name-part></tp:taxon-name>)</article-title><source>Zookeys</source><day>19</day><month>12</month><year>2018</year><volume>2018</volume><issue>809</issue><fpage>15</fpage><lpage>29</lpage><pub-id pub-id-type="doi">10.3897/zookeys.809.29058</pub-id></mixed-citation></tp:treatment-meta><tp:nomenclature><tp:taxon-name>
            <tp:taxon-name-part taxon-name-part-type="genus" reg="Indocnemis">Indocnemis</tp:taxon-name-part>
            <tp:taxon-name-part taxon-name-part-type="species" reg="orang">orang</tp:taxon-name-part>
            <tp:taxon-name-part taxon-name-part-type="basionym-authority">(Förster in Laidlaw, 1907)</tp:taxon-name-part>
            <tp:taxon-name-part taxon-name-part-type="infraspecific-rank">forma</tp:taxon-name-part>
            <tp:taxon-name-part taxon-name-part-type="form" reg="kempi">kempi</tp:taxon-name-part>
          </tp:taxon-name><xref ref-type="fig" rid="F1">Figures 5</xref><xref ref-type="fig" rid="F1">, 6</xref><xref ref-type="fig" rid="F2">, 9</xref><xref ref-type="fig" rid="F2">, 10</xref><!--PageBreak--></tp:nomenclature><tp:treatment-sec sec-type="Examined specimens" id="SECID0EYXAE"><title>Examined specimens.</title><p>1 mature male, 1 mature female, Cuc Phuong National Park, Ninh Binh Prov., 25 June 2018, Q.T. Phan leg.</p></tp:treatment-sec><tp:treatment-sec sec-type="remarks" id="SECID0E4XAE"><title>Remarks.</title><p><xref ref-type="bibr" rid="B2">Asahina (1997)</xref> did not describe the colour of the dorsal stripes on synthorax of his <italic><tp:taxon-name><tp:taxon-name-part taxon-name-part-type="genus" reg="Indocnemis"/><tp:taxon-name-part taxon-name-part-type="species" reg="orang">orang</tp:taxon-name-part></tp:taxon-name></italic> forma <tp:taxon-name><tp:taxon-name-part taxon-name-part-type="genus" reg="Indocnemis"/><tp:taxon-name-part taxon-name-part-type="species" reg="orang"/><tp:taxon-name-part taxon-name-part-type="form" reg="kempi">kempi</tp:taxon-name-part></tp:taxon-name> from Cuc Phuong. I can now confirm that the dorsal stripe of the mature living male of this form in Cuc Phuong is blue (Fig. <xref ref-type="fig" rid="F2">9</xref>). <xref ref-type="bibr" rid="B2">Asahina (1997)</xref> also did not mention the pale yellowish appendages of the males from Cuc Phuong (Fig. <xref ref-type="fig" rid="F2">10</xref>). Females of the two forms <italic><tp:taxon-name><tp:taxon-name-part taxon-name-part-type="genus" reg="Indocnemis"/><tp:taxon-name-part taxon-name-part-type="species" reg="orang">orang</tp:taxon-name-part></tp:taxon-name></italic> and <italic><tp:taxon-name><tp:taxon-name-part taxon-name-part-type="genus" reg="Indocnemis"/><tp:taxon-name-part taxon-name-part-type="species" reg="kempi">kempi</tp:taxon-name-part></tp:taxon-name></italic> can be separated by their body pattern: the yellow spot on the middle lobe of prothorax and lateral stripes on synthorax in forma <tp:taxon-name><tp:taxon-name-part taxon-name-part-type="genus" reg="Indocnemis"/><tp:taxon-name-part taxon-name-part-type="species" reg="orang"/><tp:taxon-name-part taxon-name-part-type="form" reg="kempi">kempi</tp:taxon-name-part></tp:taxon-name> are smaller (Fig. <xref ref-type="fig" rid="F1">5</xref>) than those in forma <tp:taxon-name><tp:taxon-name-part taxon-name-part-type="genus" reg="Indocnemis"/><tp:taxon-name-part taxon-name-part-type="species" reg="orang"/><tp:taxon-name-part taxon-name-part-type="form" reg="orang">orang</tp:taxon-name-part></tp:taxon-name> (Fig. <xref ref-type="fig" rid="F1">3</xref>); the bluish markings on dorsal S9–10 in forma <tp:taxon-name><tp:taxon-name-part taxon-name-part-type="genus" reg="Indocnemis"/><tp:taxon-name-part taxon-name-part-type="species" reg="orang"/><tp:taxon-name-part taxon-name-part-type="form" reg="kempi">kempi</tp:taxon-name-part></tp:taxon-name> are smaller and in forma <tp:taxon-name><tp:taxon-name-part taxon-name-part-type="genus" reg="Indocnemis"/><tp:taxon-name-part taxon-name-part-type="species" reg="orang"/><tp:taxon-name-part taxon-name-part-type="form" reg="orang">orang</tp:taxon-name-part></tp:taxon-name>; and S8 is black, without yellow marks as in forma <tp:taxon-name><tp:taxon-name-part taxon-name-part-type="genus" reg="Indocnemis"/><tp:taxon-name-part taxon-name-part-type="species" reg="orang"/><tp:taxon-name-part taxon-name-part-type="form" reg="orang">orang</tp:taxon-name-part></tp:taxon-name> (Figs <xref ref-type="fig" rid="F1">4</xref>, <xref ref-type="fig" rid="F1">6</xref>). In female forma <tp:taxon-name><tp:taxon-name-part taxon-name-part-type="genus" reg="Indocnemis"/><tp:taxon-name-part taxon-name-part-type="species" reg="orang"/><tp:taxon-name-part taxon-name-part-type="form" reg="kempi">kempi</tp:taxon-name-part></tp:taxon-name> in Cuc Phuong, the structure of the posterior lobe of the prothorax is the same as in the female of forma <tp:taxon-name><tp:taxon-name-part taxon-name-part-type="genus" reg="Indocnemis"/><tp:taxon-name-part taxon-name-part-type="species" reg="orang"/><tp:taxon-name-part taxon-name-part-type="form" reg="orang">orang</tp:taxon-name-part></tp:taxon-name>.</p></tp:treatment-sec><tp:treatment-sec sec-type="distribution" id="SECID0EZ4AE"><title>Distribution.</title><p><italic>Vietnam</italic>: Vinh Phuc (Tam Dao National Park), Ninh Binh (Cuc Phuong National Park), Thua Thien Hue (Bach Ma National Park), Lam Dong (Bao Loc District) [Do and Dang 2007], Ha Noi (Ba Vi National Park) [<xref ref-type="bibr" rid="B7">Kompier 2018</xref>], Cao Bang (Pia Oac National Park), Phu Tho (Xuan Son National Park), Ha Tinh (Vu Quang National Park), Quang Nam (Phuoc Son and Tay Giang Districts), Gia Lai (Kon Chu Rang Nature Reserve and Kon Ka Kinh National Park), Dak Lak (Chu Yang Sin National Park), Kon Tum (Kon Plong District and Chu Mom Ray National Park) and Khanh Hoa Provinces (Hon Ba Nature Reserve); <italic>Laos</italic>: Luang Prabang, Oudomxay and Xiang Khouang Provinces [<xref ref-type="bibr" rid="B16">Yokoi and Souphanthong 2014</xref>]; <italic>Thailand</italic>: Khao Ram Rome Moutain, Nakhon Si Thammarat Province [<xref ref-type="bibr" rid="B10">Laidlaw 1931</xref>], Petchaburi (Nam Nao National Park), Phang Nga (Khao Lak) and Chantaburi Provinces (Khao Soi Dao National Park) [Noppadon Makbun pers. comm.]; <italic>China</italic>: Fujian, Guangdong, Fukien, Sichuan and Guangxi Provinces [<xref ref-type="bibr" rid="B1">Asahina 1985</xref>, <xref ref-type="bibr" rid="B15">Wilson and Reels 2003</xref>]; <italic>Malaysia</italic>: Perak [<xref ref-type="bibr" rid="B10">Laidlaw 1931</xref>] and Cameron Highlands [<xref ref-type="bibr" rid="B1">Asahina 1985</xref>]; <italic>India</italic>: Assam and Sikkim [<xref ref-type="bibr" rid="B1">Asahina 1985</xref>, <xref ref-type="bibr" rid="B9">Laidlaw 1917</xref>], <italic>Bangladesh</italic>: ? [<xref ref-type="bibr" rid="B14">Subramanian 2010</xref>].</p></tp:treatment-sec><tp:treatment-sec><!--Section generated to contain objects referenced in tp:taxon-treatment.--><fig id="F1" position="float" orientation="portrait"><label>Figures 1–6.</label><caption><p><italic><tp:taxon-name><tp:taxon-name-part taxon-name-part-type="genus" reg="Indocnemis">Indocnemis</tp:taxon-name-part><tp:taxon-name-part taxon-name-part-type="species" reg="orang">orang</tp:taxon-name-part></tp:taxon-name></italic>, <bold>1–4</bold> forma <tp:taxon-name><tp:taxon-name-part taxon-name-part-type="genus" reg="Indocnemis"/><tp:taxon-name-part taxon-name-part-type="species" reg="orang"/><tp:taxon-name-part taxon-name-part-type="form" reg="orang">orang</tp:taxon-name-part></tp:taxon-name> &amp; <bold>5, 6</bold> forma <tp:taxon-name><tp:taxon-name-part taxon-name-part-type="genus" reg="Indocnemis"/><tp:taxon-name-part taxon-name-part-type="species" reg="orang"/><tp:taxon-name-part taxon-name-part-type="form" reg="kempi">kempi</tp:taxon-name-part></tp:taxon-name>. <bold>1</bold> immature male, Hon Ba <bold>2</bold> immature female, Hon Ba <bold>3, 4</bold> head, thorax and abdominal tip of mature female, Phuoc Son <bold>5, 6</bold> head, thorax and abdominal tip of mature female, Cuc Phuong.</p></caption><graphic xmlns:xlink="http://www.w3.org/1999/xlink" xlink:href="zookeys-809-015-g001.jpg" position="float" orientation="portrait" xlink:type="simple" id="oo_251050.jpg"/></fig><fig id="F2" position="float" orientation="portrait"><label>Figures 7–10.</label><caption><p><italic><tp:taxon-name><tp:taxon-name-part taxon-name-part-type="genus" reg="Indocnemis">Indocnemis</tp:taxon-name-part></tp:taxon-name></italic> spp. <bold>7</bold><italic><tp:taxon-name><tp:taxon-name-part taxon-name-part-type="genus" reg="Indocnemis">I.</tp:taxon-name-part><tp:taxon-name-part taxon-name-part-type="species" reg="marijanmatoki">marijanmatoki</tp:taxon-name-part></tp:taxon-name></italic> sp. n., ♂ from Kon Ka Kinh National Park, photographed by Mr To Van Quang <bold>8</bold><italic><tp:taxon-name><tp:taxon-name-part taxon-name-part-type="genus" reg="Indocnemis">I.</tp:taxon-name-part><tp:taxon-name-part taxon-name-part-type="species" reg="orang">orang</tp:taxon-name-part></tp:taxon-name></italic> ♂ in nature, Nam Giang, Quang Nam <bold>9, 10</bold> Habitus and appendages of <italic><tp:taxon-name><tp:taxon-name-part taxon-name-part-type="genus" reg="Indocnemis">I.</tp:taxon-name-part><tp:taxon-name-part taxon-name-part-type="species" reg="orang">orang</tp:taxon-name-part></tp:taxon-name></italic> ♂, Cuc Phuong National Park, photographed by the author.</p></caption><graphic xmlns:xlink="http://www.w3.org/1999/xlink" xlink:href="zookeys-809-015-g002.jpg" position="float" orientation="portrait" xlink:type="simple" id="oo_251051.jpg"/></fig></tp:treatment-sec><ref-list><ref id="B2"><mixed-citation xmlns:xlink="http://www.w3.org/1999/xlink" xlink:type="simple"><person-group><name name-style="western"><surname>Asahina</surname><given-names>S</given-names></name></person-group> (<year>1997</year>) <article-title>Records of the northern Vietnamese <tp:taxon-name><tp:taxon-name-part taxon-name-part-type="order">Odonata</tp:taxon-name-part></tp:taxon-name> taken by the expedition members from the National Science Museum, Tokyo. 5: <tp:taxon-name><tp:taxon-name-part taxon-name-part-type="family">Coenagrionidae</tp:taxon-name-part></tp:taxon-name>, <tp:taxon-name><tp:taxon-name-part taxon-name-part-type="family">Protoneuridae</tp:taxon-name-part></tp:taxon-name>, <tp:taxon-name><tp:taxon-name-part taxon-name-part-type="family">Platycnemididae</tp:taxon-name-part></tp:taxon-name>.</article-title><source>Bulletin of the National Science Museum, Tokyo (A)</source><volume>23</volume>: <fpage>17</fpage>–<lpage>34</lpage>.</mixed-citation></ref><ref id="B7"><mixed-citation xmlns:xlink="http://www.w3.org/1999/xlink" xlink:type="simple"><person-group><name name-style="western"><surname>Kompier</surname><given-names>T</given-names></name></person-group> (<year>2018</year>) Dragonflies and Damselflies of Vietnam. <ext-link xlink:type="simple" ext-link-type="uri" xlink:href="http://odonatavietnam.blogspot.com/search/label/Indocnemis">http://odonatavietnam.blogspot.com/search/label/Indocnemis</ext-link> [accessed 4 April 2018]</mixed-citation></ref><ref id="B16"><mixed-citation xmlns:xlink="http://www.w3.org/1999/xlink" xlink:type="simple"><person-group><name name-style="western"><surname>Yokoi</surname><given-names>N</given-names></name><name name-style="western"><surname>Souphanthong</surname><given-names>V</given-names></name></person-group> (<year>2014</year>) A List of Lao Dragonflies. Privately published by the first author, 110 pp.</mixed-citation></ref><ref id="B10"><mixed-citation xmlns:xlink="http://www.w3.org/1999/xlink" xlink:type="simple"><person-group><name name-style="western"><surname>Laidlaw</surname><given-names>FF</given-names></name></person-group> (<year>1931</year>) <article-title>A list of the dragonflies (<tp:taxon-name><tp:taxon-name-part taxon-name-part-type="order">Odonata</tp:taxon-name-part></tp:taxon-name>) of the Malay Peninsula with descriptions of new species.</article-title><source>Journal of the Federated Malay Museums</source><volume>16</volume>: <fpage>175</fpage>–<lpage>233</lpage>.</mixed-citation></ref><ref id="B1"><mixed-citation xmlns:xlink="http://www.w3.org/1999/xlink" xlink:type="simple"><person-group><name name-style="western"><surname>Asahina</surname><given-names>S</given-names></name></person-group> (<year>1985</year>) <article-title>A list of the <tp:taxon-name><tp:taxon-name-part taxon-name-part-type="order">Odonata</tp:taxon-name-part></tp:taxon-name> recorded from Thailand. Part V. <tp:taxon-name><tp:taxon-name-part taxon-name-part-type="family">Platycnemididae</tp:taxon-name-part></tp:taxon-name> 2 (<italic><tp:taxon-name><tp:taxon-name-part taxon-name-part-type="genus">Calicnemia</tp:taxon-name-part></tp:taxon-name></italic> and <italic><tp:taxon-name><tp:taxon-name-part taxon-name-part-type="genus">Indocnemis</tp:taxon-name-part></tp:taxon-name></italic>).</article-title><source>Chô Chô</source><volume>8</volume>(<issue>1</issue>): <fpage>2</fpage>–<lpage>12</lpage>.</mixed-citation></ref><ref id="B15"><mixed-citation xmlns:xlink="http://www.w3.org/1999/xlink" xlink:type="simple"><person-group><name name-style="western"><surname>Wilson</surname><given-names>KDP</given-names></name><name name-style="western"><surname>Reels</surname><given-names>GT</given-names></name></person-group> (<year>2003</year>) <article-title><tp:taxon-name><tp:taxon-name-part taxon-name-part-type="order">Odonata</tp:taxon-name-part></tp:taxon-name> of Guangxi Zhuang autonomous region, China, Part I: <tp:taxon-name><tp:taxon-name-part taxon-name-part-type="suborder">Zygoptera</tp:taxon-name-part></tp:taxon-name>.</article-title><source>Odonatologica</source><volume>32</volume>(<issue>3</issue>): <fpage>237</fpage>–<lpage>279</lpage>.</mixed-citation></ref><ref id="B9"><mixed-citation xmlns:xlink="http://www.w3.org/1999/xlink" xlink:type="simple"><person-group><name name-style="western"><surname>Laidlaw</surname><given-names>FF</given-names></name></person-group> (<year>1917</year>) <article-title>A list of the dragonflies recorded from the Indian Empire with special reference to the collection of the Indian Museum. Part II. The family <tp:taxon-name>Agrioninae</tp:taxon-name>.</article-title><source>Records of the Indian Museum</source><volume>13</volume>: <fpage>321</fpage>–<lpage>348</lpage>. <ext-link xlink:type="simple" ext-link-type="doi" xlink:href="10.5962/bhl.part.5864">https://doi.org/10.5962/bhl.part.5864</ext-link></mixed-citation></ref><ref id="B14"><mixed-citation xmlns:xlink="http://www.w3.org/1999/xlink" xlink:type="simple"><person-group><name name-style="western"><surname>Subramanian</surname><given-names>KA</given-names></name></person-group> (<year>2010</year>) <italic><tp:taxon-name><tp:taxon-name-part taxon-name-part-type="genus">Indocnemis</tp:taxon-name-part><tp:taxon-name-part taxon-name-part-type="species">orang</tp:taxon-name-part></tp:taxon-name></italic>. The IUCN Red List of Threatened Species 2010. e.T167459A6351350. <ext-link xlink:type="simple" ext-link-type="doi" xlink:href="10.2305/IUCN.UK.2010-4.RLTS.T167459A6351350.en">https://doi.org/10.2305/IUCN.UK.2010-4.RLTS.T167459A6351350.en</ext-link> [accessed 4 April 2018]</mixed-citation></ref></ref-list></tp:taxon-treatment>
