# Supplementary material for: Notes on the genus Indocnemis Laidlaw, 1917 in Vietnam with description of Indocnemismarijanmatoki sp. n. (Odonata, Zygoptera, Platycnemididae)
Source: Zookeys. 2018 Dec 19;(809):15–29. doi: 10.3897/zookeys.809.29058 (PMC6306477; doi:10.3897/zookeys.809.29058)
Supplement: XML Treatment for Indocnemis marijanmatoki [file zookeys.809.29058-treatment3.xml]

<!DOCTYPE tp:taxon-treatment
  PUBLIC "-//TaxonX//DTD Taxonomic Treatment Publishing DTD v0 20100105//EN" "tax-treatment-NSO.dtd">
<tp:taxon-treatment xmlns:tp="http://www.plazi.org/taxpub"><tp:treatment-meta><kwd-group><label>Taxon classification</label><kwd><named-content xmlns:xlink="http://www.w3.org/1999/xlink" content-type="kingdom">Animalia</named-content></kwd><kwd><named-content xmlns:xlink="http://www.w3.org/1999/xlink" content-type="order">Odonata</named-content></kwd><kwd><named-content xmlns:xlink="http://www.w3.org/1999/xlink" content-type="family">Platycnemididae</named-content></kwd></kwd-group><mixed-citation publication-type="journal"><person-group><name><surname>Phan</surname><given-names>Quoc Toan</given-names></name></person-group><article-title>Notes on the genus <italic><tp:taxon-name><tp:taxon-name-part taxon-name-part-type="genus" reg="Indocnemis">Indocnemis</tp:taxon-name-part></tp:taxon-name></italic> Laidlaw, 1917 in <tp:taxon-name><tp:taxon-name-part taxon-name-part-type="genus" reg="Vietnam">Vietnam</tp:taxon-name-part></tp:taxon-name> with description of <italic><tp:taxon-name><tp:taxon-name-part taxon-name-part-type="genus" reg="Indocnemis">Indocnemis</tp:taxon-name-part><tp:taxon-name-part taxon-name-part-type="species" reg="marijanmatoki">marijanmatoki</tp:taxon-name-part></tp:taxon-name></italic> sp. n. (<tp:taxon-name><tp:taxon-name-part taxon-name-part-type="order">Odonata</tp:taxon-name-part></tp:taxon-name>, <tp:taxon-name><tp:taxon-name-part taxon-name-part-type="suborder">Zygoptera</tp:taxon-name-part></tp:taxon-name>, <tp:taxon-name><tp:taxon-name-part taxon-name-part-type="family">Platycnemididae</tp:taxon-name-part></tp:taxon-name>)</article-title><source>Zookeys</source><day>19</day><month>12</month><year>2018</year><volume>2018</volume><issue>809</issue><fpage>15</fpage><lpage>29</lpage><pub-id pub-id-type="doi">10.3897/zookeys.809.29058</pub-id></mixed-citation></tp:treatment-meta><tp:nomenclature><tp:taxon-name>
            <tp:taxon-name-part taxon-name-part-type="genus" reg="Indocnemis">Indocnemis</tp:taxon-name-part>
            <tp:taxon-name-part taxon-name-part-type="species" reg="marijanmatoki">marijanmatoki</tp:taxon-name-part>
            <object-id xmlns:xlink="http://www.w3.org/1999/xlink" content-type="zoobank" xlink:type="simple">http://zoobank.org/83FEE544-10B1-4754-A678-9ACD521AF85D</object-id>
          </tp:taxon-name><tp:taxon-status xmlns:xlink="http://www.w3.org/1999/xlink" xlink:type="simple">sp. n.</tp:taxon-status><xref ref-type="fig" rid="F2">Figures 7</xref><xref ref-type="fig" rid="F3">, 11</xref><xref ref-type="fig" rid="F3">, 12</xref><xref ref-type="fig" rid="F4">, 13–16</xref><xref ref-type="fig" rid="F5">, 21</xref><xref ref-type="fig" rid="F5">, 22</xref><xref ref-type="fig" rid="F6">, 25–28</xref><xref ref-type="fig" rid="F7">, 31</xref></tp:nomenclature><tp:treatment-sec sec-type="Type specimens" id="SECID0E5CAG"><title>Type specimens.</title><p><bold>Holotype.</bold> A mature male, folded wings in triangular envelope. Original label: “<italic><tp:taxon-name><tp:taxon-name-part taxon-name-part-type="genus" reg="Indocnemis">Indocnemis</tp:taxon-name-part><tp:taxon-name-part taxon-name-part-type="species" reg="marijanmatoki">marijanmatoki</tp:taxon-name-part></tp:taxon-name></italic> sp. n., Hon Ba Nature Reserve, Nha Trang city, Khanh Hoa Province, Vietnam (<named-content xmlns:xlink="http://www.w3.org/1999/xlink" content-type="dwc:verbatimCoordinates" xlink:type="simple"><named-content content-type="geo-json" specific-use="{&#34;type&#34;:&#34;Point&#34;,&#34;coordinates&#34;:[108.097500,12.119444]}" id="NCID0E1DAG" xlink:type="simple">12°07'10.0"N, 108°5'51.0"E</named-content></named-content>, 1503 m <abbrev xmlns:xlink="http://www.w3.org/1999/xlink" xlink:title="above sea level" id="ABBRID0E6DAG" xlink:type="simple">a.s.l</abbrev>.), T.odo.16041705, Q.T. Phan leg”, “HOLOTYPE” [red handwritten label]. <bold>Paratypes.</bold> 1 mature male, 1 mature female, same date, location and collector as the holotype. All type specimens are deposited in the Zoological Collection of Duy Tan University, Da Nang city, Vietnam.</p><fig id="F2" position="float" orientation="portrait"><label>Figures 7–10.</label><caption><p><italic><tp:taxon-name><tp:taxon-name-part taxon-name-part-type="genus" reg="Indocnemis">Indocnemis</tp:taxon-name-part></tp:taxon-name></italic> spp. <bold>7</bold><italic><tp:taxon-name><tp:taxon-name-part taxon-name-part-type="genus" reg="Indocnemis">I.</tp:taxon-name-part><tp:taxon-name-part taxon-name-part-type="species" reg="marijanmatoki">marijanmatoki</tp:taxon-name-part></tp:taxon-name></italic> sp. n., ♂ from Kon Ka Kinh National Park, photographed by Mr To Van Quang <bold>8</bold><italic><tp:taxon-name><tp:taxon-name-part taxon-name-part-type="genus" reg="Indocnemis">I.</tp:taxon-name-part><tp:taxon-name-part taxon-name-part-type="species" reg="orang">orang</tp:taxon-name-part></tp:taxon-name></italic> ♂ in nature, Nam Giang, Quang Nam <bold>9, 10</bold> Habitus and appendages of <italic><tp:taxon-name><tp:taxon-name-part taxon-name-part-type="genus" reg="Indocnemis">I.</tp:taxon-name-part><tp:taxon-name-part taxon-name-part-type="species" reg="orang">orang</tp:taxon-name-part></tp:taxon-name></italic> ♂, Cuc Phuong National Park, photographed by the author.</p></caption><graphic xmlns:xlink="http://www.w3.org/1999/xlink" xlink:href="zookeys-809-015-g002.jpg" position="float" orientation="portrait" xlink:type="simple" id="oo_251051.jpg"/></fig></tp:treatment-sec><tp:treatment-sec sec-type="material" id="SECID0EGGAG"><title>Other specimens examined.</title><p>Two mature males, collected in a small stream on the main route to the top of the Kon Ka Kinh Mountain (<named-content xmlns:xlink="http://www.w3.org/1999/xlink" content-type="dwc:verbatimCoordinates" xlink:type="simple"><named-content content-type="geo-json" specific-use="{&#34;type&#34;:&#34;Point&#34;,&#34;coordinates&#34;:[108.408861,14.339861]}" id="NCID0EPGAG" xlink:type="simple">14°19'83.5"N, 108°24'31.9"E</named-content></named-content>, 1450 m <abbrev xmlns:xlink="http://www.w3.org/1999/xlink" xlink:title="above sea level" id="ABBRID0EUGAG" xlink:type="simple">a.s.l</abbrev>), Dak Hro village, Dak Roong commune, K’Bang District, Gia Lai Province, 09 April 2018, To Van Quang leg.</p></tp:treatment-sec><tp:treatment-sec sec-type="etymology" id="SECID0EYGAG"><title>Etymology.</title><p><italic><tp:taxon-name><tp:taxon-name-part taxon-name-part-type="genus" reg="Marijanmatoki">Marijanmatoki</tp:taxon-name-part></tp:taxon-name></italic>, a noun in the genitive case, after Marijan Matok (born 28 March 1972) of Ulm-Söflingen, Germany, in appreciation of his support of the author’s odonatological research in Vietnam through the International Dragonfly Fund.</p></tp:treatment-sec><tp:treatment-sec sec-type="diagnosis" id="SECID0ELHAG"><title>Diagnosis.</title><p>The new species differs from <italic><tp:taxon-name><tp:taxon-name-part taxon-name-part-type="genus" reg="Indocnemis">I.</tp:taxon-name-part><tp:taxon-name-part taxon-name-part-type="species" reg="orang">orang</tp:taxon-name-part></tp:taxon-name></italic> with a combination of the following characters: in the male, the marking on dorsum of synthorax is small, shield-shaped; S9–10 entirely black; cerci short, of the length as S10, without a robust basal spine; paraproct entirely black. In the female, the posterior pronotal lobe of the prothorax is rather small, semicircular-shaped.</p></tp:treatment-sec><tp:treatment-sec sec-type="description" id="SECID0E3HAG"><title>Description of holotype.</title><p><italic>Head</italic> (Fig. <xref ref-type="fig" rid="F5">21</xref>). Labrum, genae, mandible and postclypeus shining black; anteclypeus dark brown. Antennae black except paler apical part of first and second segments. Top of head matte black with two long stripes adjacent to median ocellus running towards the base of the antennae and two water drop-shaped yellow spots just posterior to postoccipital lobes.</p><p><italic>Thorax</italic> (Fig. <xref ref-type="fig" rid="F5">21</xref>). Prothorax entirely black. Synthorax black with a large oval-shaped marking and another tiny stripe in mesepisternum. The large marking blue in <!--PageBreak-->life, but becoming pale yellow surrounding a smaller blue part after acetone treatment. Mesepimeron black, metepisternum black with a large yellow stripe adjacent to mesocoxa and covering spiracle, interrupted before end of segment. A large yellow marking covering most of metepimeron.</p><p><italic>Legs</italic> (Fig. <xref ref-type="fig" rid="F5">21</xref>). Coxae pale brown. Femora and tibiae black. Tarsi and armature brown.</p><p><italic>Wings</italic> (Fig. <xref ref-type="fig" rid="F7">31</xref>) hyaline with black venation, 24 and 20 <abbrev xmlns:xlink="http://www.w3.org/1999/xlink" xlink:title="postnodal crossveins" id="ABBRID0ECJAG" xlink:type="simple">Px</abbrev> in <abbrev xmlns:xlink="http://www.w3.org/1999/xlink" xlink:title="forewing" id="ABBRID0EGJAG" xlink:type="simple">FW</abbrev> and <abbrev xmlns:xlink="http://www.w3.org/1999/xlink" xlink:title="hindwing" id="ABBRID0EKJAG" xlink:type="simple">HW</abbrev>, respectively. Pterostigma brown, covering 2 underlying cells.</p><!--PageBreak--><p><italic>Abdomen</italic> (Figs <xref ref-type="fig" rid="F3">11</xref>, <xref ref-type="fig" rid="F5">22</xref>). Segments entirely black excluded a large yellow marking laterally in S1 and ventral yellow line on S2 and a small whitish lateral spot on S10.</p><p><italic>Genital ligula</italic> (Fig. <xref ref-type="fig" rid="F4">16</xref>) structurally simple with two long flagella.</p><p><italic>Anal appendages</italic> (Figs <xref ref-type="fig" rid="F4">13–15</xref>, <xref ref-type="fig" rid="F5">22</xref>) black, except for dorso-apical margin of cerci, which are pale yellow. Cerci bearing a large ventral tooth near the apical portion. In lateral view, <!--PageBreak-->cerci as long as S10; in dorsal view, cercus narrowing distally and slightly pointed at apex. Paraproct longer than cercus, its tip directed medially and ending in a black tooth.</p><p><italic>Measurements</italic>. <abbrev xmlns:xlink="http://www.w3.org/1999/xlink" xlink:title="hindwing" id="ABBRID0EVKAG" xlink:type="simple">HW</abbrev> 41 mm; abdomen (incl. appendages) 55 mm.</p></tp:treatment-sec><tp:treatment-sec sec-type="variation" id="SECID0EZKAG"><title>Variation in paratype male.</title><p>The paratype male differs from the holotype as follows: the blue marking on the mesepisternum slightly larger; the yellow marking in metepimeron not extending to the margin of metinfraepisternum as in the holotype; ventro-lateral S2 without yellow band and the pale marking on S10 bigger than in the holotype. In one male from Kon Ka Kinh National Park, cerci longer than S10, reaching the level of paraproct as in <italic><tp:taxon-name><tp:taxon-name-part taxon-name-part-type="genus" reg="Indocnemis">I.</tp:taxon-name-part><tp:taxon-name-part taxon-name-part-type="species" reg="orang">orang</tp:taxon-name-part></tp:taxon-name></italic>. Measurements ranges of hind wing 40 mm and abdomen (incl. appendages) 52 mm.</p></tp:treatment-sec><tp:treatment-sec sec-type="description" id="SECID0EKLAG"><title>Description of female.</title><p><italic>Head</italic> (Figs <xref ref-type="fig" rid="F6">25</xref>, <xref ref-type="fig" rid="F6">26</xref>). Labrum and postclypeus shining black; anteclypeus brownish; mandible and genae yellow, the lower margin of genae black. Dorsal head side matt black, ocelli pale yellow, there are two long stripes adjacent to ocellus and nearby two oval yellow spots. Posterior side of head black with two yellow spots as in male.</p><p><italic>Thorax</italic> (Figs <xref ref-type="fig" rid="F3">12</xref>, <xref ref-type="fig" rid="F6">27</xref>, <xref ref-type="fig" rid="F6">28</xref>). Prothorax black, except two large oval spots at sides of middle pronotal lobe of pronotum; lower part of propleuron yellowish. Posterior pronotal lobe well developed, but only half as wide as middle lobe, rounded (Figs <xref ref-type="fig" rid="F6">27</xref>, <xref ref-type="fig" rid="F6">28</xref>). Mesepisternum black with a long and narrow antehumeral stripe; mesepimeron black, metepisternum black with a large yellow stripe, rounded at the end and covering spiracle and metathoracic cross sutures; this mark connected to yellow part of metepimeron and metinfraepisternum.</p><p><italic>Legs.</italic> Coxae and trochanter yellowish. Femora black with yellow marks at base. Tibia, tarsus and armature black.</p><!--PageBreak--><p><italic>Wings.</italic> Hyaline, 23–24 and 20 <abbrev xmlns:xlink="http://www.w3.org/1999/xlink" xlink:title="postnodal crossveins" id="ABBRID0E2MAG" xlink:type="simple">Px</abbrev> in <abbrev xmlns:xlink="http://www.w3.org/1999/xlink" xlink:title="forewing" id="ABBRID0E6MAG" xlink:type="simple">FW</abbrev> and <abbrev xmlns:xlink="http://www.w3.org/1999/xlink" xlink:title="hindwing" id="ABBRID0EDNAG" xlink:type="simple">HW</abbrev>, respectively. Pterostigma brown, covering 1.5–2 cells.</p><p><italic>Abdomen</italic> (Fig. <xref ref-type="fig" rid="F3">12</xref>). S1 black with a large lateral yellow spot; S2–3 with a yellow latero-ventral band; S4 with two tiny yellow spots at segment margins; S5–7 with a tiny yellow spot at ventral-apical margin of each segment; S8–9 black with a large bluish marking dorso-apically on each segment; S10 black. Cerci black, ovipositor black with small yellow spot anteriorly and dorsally at apex.</p><p><italic>Measurements</italic>. <abbrev xmlns:xlink="http://www.w3.org/1999/xlink" xlink:title="hindwing" id="ABBRID0ETNAG" xlink:type="simple">HW</abbrev> 41 mm; abdomen (incl. appendages) 55 mm.</p></tp:treatment-sec><tp:treatment-sec sec-type="habitat" id="SECID0EXNAG"><title>Habitat and ecology.</title><p>At the type locality, the new species was found at a narrow (2–3 m wide), shallow stream with sandy bottom. Specimens were collected in April, which otherwise is early for other dragonflies and damselflies, so only <italic><tp:taxon-name><tp:taxon-name-part taxon-name-part-type="genus" reg="Anotogaster">Anotogaster</tp:taxon-name-part></tp:taxon-name></italic> sp. was found at the same stream. At the two localities where the new species was found, <italic><tp:taxon-name><tp:taxon-name-part taxon-name-part-type="genus" reg="Indocnemis">I.</tp:taxon-name-part><tp:taxon-name-part taxon-name-part-type="species" reg="marijanmatoki">marijanmatoki</tp:taxon-name-part></tp:taxon-name></italic> sp. n. and <italic><tp:taxon-name><tp:taxon-name-part taxon-name-part-type="genus" reg="Indocnemis">I.</tp:taxon-name-part><tp:taxon-name-part taxon-name-part-type="species" reg="orang">orang</tp:taxon-name-part></tp:taxon-name></italic> occur at quite different elevations. The new spe<!--PageBreak-->cies occurs at very high elevations, from 1,400–1,500 m <abbrev xmlns:xlink="http://www.w3.org/1999/xlink" xlink:title="above sea level" id="ABBRID0E3OAG" xlink:type="simple">a.s.l</abbrev>., while <italic><tp:taxon-name><tp:taxon-name-part taxon-name-part-type="genus" reg="Indocnemis">I.</tp:taxon-name-part><tp:taxon-name-part taxon-name-part-type="species" reg="orang">orang</tp:taxon-name-part></tp:taxon-name></italic> is usually found in the areas ranging from 300–600 m <abbrev xmlns:xlink="http://www.w3.org/1999/xlink" xlink:title="above sea level" id="ABBRID0ELPAG" xlink:type="simple">a.s.l</abbrev>.</p></tp:treatment-sec><tp:treatment-sec sec-type="discussion" id="SECID0EPPAG"><title>Discussion.</title><p>In the male, the cerci of <italic><tp:taxon-name><tp:taxon-name-part taxon-name-part-type="genus" reg="Indocnemis">Indocnemis</tp:taxon-name-part><tp:taxon-name-part taxon-name-part-type="species" reg="marijanmatoki">marijanmatoki</tp:taxon-name-part></tp:taxon-name></italic> sp. n. are relatively short, as long as S10 and lack a robust basal spine (Figs <xref ref-type="fig" rid="F4">13–15</xref>), while in <italic><tp:taxon-name><tp:taxon-name-part taxon-name-part-type="genus" reg="Indocnemis">I.</tp:taxon-name-part><tp:taxon-name-part taxon-name-part-type="species" reg="orang">orang</tp:taxon-name-part></tp:taxon-name></italic>, the cerci are 1.5 times the length of S10 and have a robust basal spine (Figs <xref ref-type="fig" rid="F4">17–19</xref>); the paraprocts of <italic><tp:taxon-name><tp:taxon-name-part taxon-name-part-type="genus" reg="Indocnemis">I.</tp:taxon-name-part><tp:taxon-name-part taxon-name-part-type="species" reg="marijanmatoki">marijanmatoki</tp:taxon-name-part></tp:taxon-name></italic> sp. n. are entirely black (Fig. <xref ref-type="fig" rid="F5">22</xref>), but those of <italic><tp:taxon-name><tp:taxon-name-part taxon-name-part-type="genus" reg="Indocnemis">I.</tp:taxon-name-part><tp:taxon-name-part taxon-name-part-type="species" reg="orang">orang</tp:taxon-name-part></tp:taxon-name></italic> are yellowish (Fig. <xref ref-type="fig" rid="F5">24</xref>); the dorsum of S9–10 of <italic><tp:taxon-name><tp:taxon-name-part taxon-name-part-type="genus" reg="Indocnemis">I.</tp:taxon-name-part><tp:taxon-name-part taxon-name-part-type="species" reg="marijanmatoki">marijanmatoki</tp:taxon-name-part></tp:taxon-name></italic> is black (Fig. <xref ref-type="fig" rid="F5">22</xref>), while strikingly marked with blue in <italic><tp:taxon-name><tp:taxon-name-part taxon-name-part-type="genus" reg="Indocnemis">I.</tp:taxon-name-part><tp:taxon-name-part taxon-name-part-type="species" reg="orang">orang</tp:taxon-name-part></tp:taxon-name></italic> (Fig. <xref ref-type="fig" rid="F5">24</xref>); and finally, the bluish dorsal stripe extends above the mesepimeron, covering most of the mesepisternum in <italic><tp:taxon-name><tp:taxon-name-part taxon-name-part-type="genus" reg="Indocnemis">I.</tp:taxon-name-part><tp:taxon-name-part taxon-name-part-type="species" reg="orang">orang</tp:taxon-name-part></tp:taxon-name></italic> (Figs <xref ref-type="fig" rid="F2">8</xref>, <xref ref-type="fig" rid="F5">23</xref>) but is reduced to a smaller shield-shaped mark and another tiny oval spot in <italic><tp:taxon-name><tp:taxon-name-part taxon-name-part-type="genus" reg="Indocnemis">I.</tp:taxon-name-part><tp:taxon-name-part taxon-name-part-type="species" reg="marijanmatoki">marijanmatoki</tp:taxon-name-part></tp:taxon-name></italic> (Figs <xref ref-type="fig" rid="F2">7</xref>, <xref ref-type="fig" rid="F5">21</xref>). Females of both species are very similar in appearance but differ clearly in the shape of the posterior lobe of the prothorax. In <italic><tp:taxon-name><tp:taxon-name-part taxon-name-part-type="genus" reg="Indocnemis">I.</tp:taxon-name-part><tp:taxon-name-part taxon-name-part-type="species" reg="marijanmatoki">marijanmatoki</tp:taxon-name-part></tp:taxon-name></italic> sp. n., this structure is prominent, but clearly less wide and semicircular in shape (Fig. <xref ref-type="fig" rid="F6">28</xref>), whereas it is much wider in <italic><tp:taxon-name><tp:taxon-name-part taxon-name-part-type="genus" reg="Indocnemis">I.</tp:taxon-name-part><tp:taxon-name-part taxon-name-part-type="species" reg="orang">orang</tp:taxon-name-part></tp:taxon-name></italic> (Fig. <xref ref-type="fig" rid="F6">30</xref>). The yellow stripe on the dorsum of the head of all examined specimens of <italic><tp:taxon-name><tp:taxon-name-part taxon-name-part-type="genus" reg="Indocnemis">I.</tp:taxon-name-part><tp:taxon-name-part taxon-name-part-type="species" reg="orang">orang</tp:taxon-name-part></tp:taxon-name></italic> extends to the margin of the compound eyes (Fig. <xref ref-type="fig" rid="F6">29</xref>), just like in Thai (<xref ref-type="bibr" rid="B1">Asahina 1985</xref>: 8, fig. 27) and Indian specimens (<xref ref-type="bibr" rid="B2">Asahina 1997</xref>: 9, fig. 32), while these are divided into two stripes, never touching the margin of the compound eye (Fig. <xref ref-type="fig" rid="F6">26</xref>) in <italic><tp:taxon-name><tp:taxon-name-part taxon-name-part-type="genus" reg="Indocnemis">I.</tp:taxon-name-part><tp:taxon-name-part taxon-name-part-type="species" reg="marijanmatoki">marijanmatoki</tp:taxon-name-part></tp:taxon-name></italic> sp. n.</p><fig id="F3" position="float" orientation="portrait"><label>Figures 11–12.</label><caption><p>Habitus of <italic><tp:taxon-name><tp:taxon-name-part taxon-name-part-type="genus" reg="Indocnemis">Indocnemis</tp:taxon-name-part><tp:taxon-name-part taxon-name-part-type="species" reg="marijanmatoki">marijanmatoki</tp:taxon-name-part></tp:taxon-name></italic> sp. n. <bold>11</bold> Holotype male <bold>12</bold> Paratype female.</p></caption><graphic xmlns:xlink="http://www.w3.org/1999/xlink" xlink:href="zookeys-809-015-g003.jpg" position="float" orientation="portrait" xlink:type="simple" id="oo_251052.jpg"/></fig><fig id="F4" position="float" orientation="portrait"><label>Figures 13–20.</label><caption><p><italic><tp:taxon-name><tp:taxon-name-part taxon-name-part-type="genus" reg="Indocnemis">Indocnemis</tp:taxon-name-part></tp:taxon-name></italic> spp. ♂. <bold>13–16</bold><italic><tp:taxon-name><tp:taxon-name-part taxon-name-part-type="genus" reg="Indocnemis">I.</tp:taxon-name-part><tp:taxon-name-part taxon-name-part-type="species" reg="marijanmatoki">marijanmatoki</tp:taxon-name-part></tp:taxon-name></italic> sp. n., holotype ♂ and <bold>17–20</bold><italic><tp:taxon-name><tp:taxon-name-part taxon-name-part-type="genus" reg="Indocnemis">I.</tp:taxon-name-part><tp:taxon-name-part taxon-name-part-type="species" reg="orang">orang</tp:taxon-name-part></tp:taxon-name></italic> (km19, Hon Ba Nature Reserve) <bold>13, 17</bold> appendages, dorsal view <bold>14, 18</bold> right cerci, oblique-dorsal view <bold>15, 19</bold> appendages, lateral view <bold>16, 20</bold> genital ligula, dorsal view.</p></caption><graphic xmlns:xlink="http://www.w3.org/1999/xlink" xlink:href="zookeys-809-015-g004.jpg" position="float" orientation="portrait" xlink:type="simple" id="oo_251053.jpg"/></fig><fig id="F5" position="float" orientation="portrait"><label>Figures 21–24.</label><caption><p><italic><tp:taxon-name><tp:taxon-name-part taxon-name-part-type="genus" reg="Indocnemis">Indocnemis</tp:taxon-name-part></tp:taxon-name></italic> spp. ♂. <bold>21, 22</bold><italic><tp:taxon-name><tp:taxon-name-part taxon-name-part-type="genus" reg="Indocnemis">I.</tp:taxon-name-part><tp:taxon-name-part taxon-name-part-type="species" reg="marijanmatoki">marijanmatoki</tp:taxon-name-part></tp:taxon-name></italic> sp. n., holotype ♂ <bold>23, 24</bold><italic><tp:taxon-name><tp:taxon-name-part taxon-name-part-type="genus" reg="Indocnemis">I.</tp:taxon-name-part><tp:taxon-name-part taxon-name-part-type="species" reg="orang">orang</tp:taxon-name-part></tp:taxon-name></italic> (km19, Hon Ba Nature Reserve). <bold>21, 23</bold> Head &amp; thorax <bold>22, 24</bold> tip of abdomen.</p></caption><graphic xmlns:xlink="http://www.w3.org/1999/xlink" xlink:href="zookeys-809-015-g005.jpg" position="float" orientation="portrait" xlink:type="simple" id="oo_251054.jpg"/></fig><fig id="F6" position="float" orientation="portrait"><label>Figures 25–30.</label><caption><p><italic><tp:taxon-name><tp:taxon-name-part taxon-name-part-type="genus" reg="Indocnemis">Indocnemis</tp:taxon-name-part></tp:taxon-name></italic> spp. ♀. <bold>25–28</bold><italic><tp:taxon-name><tp:taxon-name-part taxon-name-part-type="genus" reg="Indocnemis">I.</tp:taxon-name-part><tp:taxon-name-part taxon-name-part-type="species" reg="marijanmatoki">marijanmatoki</tp:taxon-name-part></tp:taxon-name></italic> sp. n. and <bold>29, 30</bold><italic><tp:taxon-name><tp:taxon-name-part taxon-name-part-type="genus" reg="Indocnemis">I.</tp:taxon-name-part><tp:taxon-name-part taxon-name-part-type="species" reg="orang">orang</tp:taxon-name-part></tp:taxon-name></italic> (km19, Hon Ba Nature Reserve) <bold>25</bold> head, frontal view <bold>26, 28</bold> head, oblique-dorsal view <bold>27</bold> prothorax, dorsal view <bold>29, 30</bold> posterior lobe of prothorax, dorsal view.</p></caption><graphic xmlns:xlink="http://www.w3.org/1999/xlink" xlink:href="zookeys-809-015-g006.jpg" position="float" orientation="portrait" xlink:type="simple" id="oo_251055.jpg"/></fig><fig id="F7" position="float" orientation="portrait"><label>Figures 31–35.</label><caption><p><italic><tp:taxon-name><tp:taxon-name-part taxon-name-part-type="genus" reg="Indocnemis">Indocnemis</tp:taxon-name-part></tp:taxon-name></italic> spp. and <italic><tp:taxon-name><tp:taxon-name-part taxon-name-part-type="genus" reg="Coeliccia">Coeliccia</tp:taxon-name-part></tp:taxon-name></italic> spp., base of hind wing. The brownish cells indicated the number of cells between discoidal cell and the nervure descending from the subnode <bold>31</bold><italic><tp:taxon-name><tp:taxon-name-part taxon-name-part-type="genus" reg="Indocnemis">I.</tp:taxon-name-part><tp:taxon-name-part taxon-name-part-type="species" reg="marijanmatoki">marijanmatoki</tp:taxon-name-part></tp:taxon-name></italic> sp. n., holotype male <bold>32</bold><italic><tp:taxon-name><tp:taxon-name-part taxon-name-part-type="genus" reg="Indocnemis">I.</tp:taxon-name-part><tp:taxon-name-part taxon-name-part-type="species" reg="orang">orang</tp:taxon-name-part></tp:taxon-name></italic>, male (Km 19, Hon Ba Nature Reserve) <bold>33</bold><italic><tp:taxon-name><tp:taxon-name-part taxon-name-part-type="genus" reg="Coeliccia">C.</tp:taxon-name-part><tp:taxon-name-part taxon-name-part-type="species" reg="ambigua">ambigua</tp:taxon-name-part></tp:taxon-name></italic>, female (Ba Be National Park, Bac Kan Prov., 6.vii.2015, Hoang Vu Tru leg.) <bold>34</bold><italic><tp:taxon-name><tp:taxon-name-part taxon-name-part-type="genus" reg="Coeliccia">C.</tp:taxon-name-part><tp:taxon-name-part taxon-name-part-type="species" reg="mingxiensis">mingxiensis</tp:taxon-name-part></tp:taxon-name></italic>, male (Bach Ma National Park, Thua Thien Hue Prov., 27.vi.2017, Q.T. Phan leg.) <bold>35</bold><italic><tp:taxon-name><tp:taxon-name-part taxon-name-part-type="genus" reg="Coeliccia">C.</tp:taxon-name-part><tp:taxon-name-part taxon-name-part-type="species" reg="cyanomelas">cyanomelas</tp:taxon-name-part></tp:taxon-name></italic>, male (Bach Ma National Park, Thua Thien Hue Prov., 27.vi.2017, Q.T. Phan leg.).</p></caption><graphic xmlns:xlink="http://www.w3.org/1999/xlink" xlink:href="zookeys-809-015-g007.jpg" position="float" orientation="portrait" xlink:type="simple" id="oo_251056.jpg"/></fig><fig id="F8" position="float" orientation="portrait"><label>Figure 36.</label><caption><p>Provincial distribution map of <italic><tp:taxon-name><tp:taxon-name-part taxon-name-part-type="genus" reg="Indocnemis">Indocnemis</tp:taxon-name-part><tp:taxon-name-part taxon-name-part-type="species" reg="marijanmatoki">marijanmatoki</tp:taxon-name-part></tp:taxon-name></italic> (<bold>●</bold>), <tp:taxon-name><tp:taxon-name-part taxon-name-part-type="genus" reg="Indocnemis">I.</tp:taxon-name-part><tp:taxon-name-part taxon-name-part-type="species" reg="orang">orang</tp:taxon-name-part><tp:taxon-name-part taxon-name-part-type="infraspecific-rank">forma</tp:taxon-name-part><tp:taxon-name-part taxon-name-part-type="form" reg="orang">orang</tp:taxon-name-part></tp:taxon-name> (<bold>●</bold>) and <tp:taxon-name><tp:taxon-name-part taxon-name-part-type="genus" reg="Indocnemis">I.</tp:taxon-name-part><tp:taxon-name-part taxon-name-part-type="species" reg="orang">orang</tp:taxon-name-part><tp:taxon-name-part taxon-name-part-type="infraspecific-rank">forma</tp:taxon-name-part><tp:taxon-name-part taxon-name-part-type="form" reg="kempi">kempi</tp:taxon-name-part></tp:taxon-name> (<bold>●</bold>) in Vietnam based on Do and Dang 2007) and this study.</p></caption><graphic xmlns:xlink="http://www.w3.org/1999/xlink" xlink:href="zookeys-809-015-g008.jpg" position="float" orientation="portrait" xlink:type="simple" id="oo_251057.jpg"/></fig><!--PageBreak--><!--PageBreak--></tp:treatment-sec><ref-list><ref id="B1"><mixed-citation xmlns:xlink="http://www.w3.org/1999/xlink" xlink:type="simple"><person-group><name name-style="western"><surname>Asahina</surname><given-names>S</given-names></name></person-group> (<year>1985</year>) <article-title>A list of the <tp:taxon-name><tp:taxon-name-part taxon-name-part-type="order">Odonata</tp:taxon-name-part></tp:taxon-name> recorded from Thailand. Part V. <tp:taxon-name><tp:taxon-name-part taxon-name-part-type="family">Platycnemididae</tp:taxon-name-part></tp:taxon-name> 2 (<italic><tp:taxon-name><tp:taxon-name-part taxon-name-part-type="genus">Calicnemia</tp:taxon-name-part></tp:taxon-name></italic> and <italic><tp:taxon-name><tp:taxon-name-part taxon-name-part-type="genus">Indocnemis</tp:taxon-name-part></tp:taxon-name></italic>).</article-title><source>Chô Chô</source><volume>8</volume>(<issue>1</issue>): <fpage>2</fpage>–<lpage>12</lpage>.</mixed-citation></ref><ref id="B2"><mixed-citation xmlns:xlink="http://www.w3.org/1999/xlink" xlink:type="simple"><person-group><name name-style="western"><surname>Asahina</surname><given-names>S</given-names></name></person-group> (<year>1997</year>) <article-title>Records of the northern Vietnamese <tp:taxon-name><tp:taxon-name-part taxon-name-part-type="order">Odonata</tp:taxon-name-part></tp:taxon-name> taken by the expedition members from the National Science Museum, Tokyo. 5: <tp:taxon-name><tp:taxon-name-part taxon-name-part-type="family">Coenagrionidae</tp:taxon-name-part></tp:taxon-name>, <tp:taxon-name><tp:taxon-name-part taxon-name-part-type="family">Protoneuridae</tp:taxon-name-part></tp:taxon-name>, <tp:taxon-name><tp:taxon-name-part taxon-name-part-type="family">Platycnemididae</tp:taxon-name-part></tp:taxon-name>.</article-title><source>Bulletin of the National Science Museum, Tokyo (A)</source><volume>23</volume>: <fpage>17</fpage>–<lpage>34</lpage>.</mixed-citation></ref></ref-list></tp:taxon-treatment>
